# Supplementary material for: Asiphonipponaphis, a new genus of Hormaphidinae (Hemiptera, Aphididae) causing galls on Distylium chinense from China, with description of a new species
Source: Zookeys. 2011 Jun 22;(111):1–10. doi: 10.3897/zookeys.111.1283 (PMC3142685; doi:10.3897/zookeys.111.1283)
Supplement: XML Treatment for Asiphonipponaphis vasigalla [file zookeys.111.1283-treatment2.xml]

<!DOCTYPE tp:taxon-treatment
  PUBLIC "-//TaxonX//DTD Taxonomic Treatment Publishing DTD v0 20100105//EN" "tax-treatment-NSO.dtd">
<tp:taxon-treatment xmlns:tp="http://www.plazi.org/taxpub"><tp:treatment-meta><mixed-citation publication-type="journal"><person-group><name><surname>Chen</surname><given-names>Jing</given-names></name><name><surname>Sorin</surname><given-names>Masato</given-names></name><name><surname>Qiao</surname><given-names>Ge-Xia</given-names></name></person-group><article-title><italic>Asiphonipponaphis</italic>, a new genus of Hormaphidinae (Hemiptera, Aphididae) causing galls on <italic>Distylium chinense</italic> from China, with description of a new species</article-title><source>Zookeys</source><day>22</day><month>6</month><year>2011</year><volume>2011</volume><issue>111</issue><fpage>1</fpage><lpage>10</lpage><pub-id pub-id-type="doi">10.3897/zookeys.111.1283</pub-id></mixed-citation></tp:treatment-meta><tp:nomenclature><tp:taxon-name>
                        <tp:taxon-name-part taxon-name-part-type="genus">Asiphonipponaphis</tp:taxon-name-part>
                        <tp:taxon-name-part taxon-name-part-type="species">vasigalla</tp:taxon-name-part>
                        <object-id xmlns:xlink="http://www.w3.org/1999/xlink" xlink:type="simple">urn:lsid:zoobank.org:act:EAA77666-5C96-4AF6-9C27-87C01F0ED006</object-id>
                        <object-id xmlns:xlink="http://www.w3.org/1999/xlink" xlink:type="simple">http://species-id.net/wiki/Asiphonipponaphis_vasigalla</object-id>
                    </tp:taxon-name><tp:taxon-status xmlns:xlink="http://www.w3.org/1999/xlink" xlink:type="simple">sp. n.</tp:taxon-status><xref ref-type="fig" rid="F1">Figs 1</xref><xref ref-type="fig" rid="F2"/><xref ref-type="fig" rid="F3">–20</xref></tp:nomenclature><tp:treatment-sec sec-type="Locus typicus"><title>Locus typicus.</title><p>China (Hunan, <named-content xmlns:xlink="http://www.w3.org/1999/xlink" content-type="dwc:verbatimCoordinates" xlink:type="simple">28°17'23"N, 109°43'11"E</named-content>, altitude 240 m).
                    </p></tp:treatment-sec><tp:treatment-sec sec-type="Etymology"><title>Etymology.</title><p>The new species is named for the shape of gall. “<italic>Vas</italic>” (Latin) means “vase”, “<italic>galla</italic>” (Latin) means “gall”.
                    </p></tp:treatment-sec><tp:treatment-sec sec-type="Description"><title>Description.</title><sec sec-type="Fundatrix"><title>Fundatrix</title><p><italic>Fundatrix</italic>: Body oval, nearly round (<xref ref-type="fig" rid="F2">Fig. 8</xref>), reddish brown and covered with thin white wax in life. For morphometric data see <xref ref-type="table" rid="T1">Table 1</xref>.
                    </p><sec sec-type="Mounted specimens"><title>Mounted specimens.</title><p>Body lightly sclerotized, pale in color. Antennae, ultimate rostral segment and legs brown. Head, thorax and abdominal segments I–VII completely fused. Dorsum smooth. Abdominal tergite VIII with dense spinulose imbrications. Spiracles oval, closed, on abdominal segments II–IV, spiracular plates light brown. Dorsal setae of body little, short and pointed. Head with 1 pair of cephalic, 1 pair of spinal, 1 pair of pleural and 1 pair of marginal setae; thoracic nota each with 1 pair of spinal, 1 pair of pleural and 2 pairs of marginal setae; abdominal tergites I–VI each with 1 pair of spinal, 1 pair of pleural and 1 pair of marginal setae; tergite VII with 1 pair of marginal setae; tergite VIII with 4 setae. Cephalic setae, marginal setae on abdominal tergite I and setae on tergite VIII 0.68 times, 0.61 times and 1.01 times as long as widest diameter of antennal segment III, respectively. Front straight. Eyes 3-faceted. Antennae 3- or 4-segmented (<xref ref-type="fig" rid="F1">Fig. 1</xref>); 0.14 times as long as body. Length in proportion of segments I–III: 35 : 26 : 100+16, respectively. Processus terminalis 0.16 times as long as base of the segment III; very thin, basal width 0.47–0.57 times as long as apical width of base of the segment III. Setae on antennae sparse. Segments I–III each with 2, 2, 0+0 setae, respectively. Processus terminalis with 4 apical setae. Primary rhinaria small, round, protuberant and placed wide apart. Rostrum short and thick, not reaching mid-coxae. Ultimate rostral segment blunt wedge-shaped, 1.43 times as long as its basal width, 0.88 times as long as second hind tarsal segment; with 2 pairs of primary setae and 1 pair of accessory setae. Legs normal. Trochanters and femora fused. Hind trochanter and femur 2.11 times as long as the base of antennal segment III, hind tibia 0.15 times as long as body. Setae on legs sparse, fine and pointed. Setae on hind tibia 0.68 times as long as its mid-diameter. First tarsal chaetotaxy: 2, 2, 2. Siphunculi absent. Cauda, anal plate and genital plate with dense spinulose imbrications. Cauda knobbed, indistinctly constricted at base, 0.74 times as long as its basal width, with 9 setae. Anal plate bilobed, each with 9 or 10 setae. Genital plate broad round, with 2 anterior setae and 11 setae along the posterior margin. Two gonapophyses each with 3 or 4 short setae.<!--PageBreak-->
                    </p></sec></sec><sec sec-type="Alate viviparous females"><title>Alate viviparous females</title><p>(emigrants from galls): Body oval (<xref ref-type="fig" rid="F2">Fig. 9</xref>), cephalothorax black, abdomen dark reddish brown and pterostigma black in life, wings flat in repose. For morphometric data see <xref ref-type="table" rid="T1">Table 1</xref>.
                    </p><sec sec-type="Mounted specimens"><title>Mounted specimens.</title><p> Head, thorax, antennae, ultimate rostral segment, legs and genital plate brown, abdominal tergites VII–VIII with brown broad transverse bands, forewing veins and pterostigma brown, the other parts of body pale. Dorsum of head with sparse imbrications, tibiae, tarsi, venter of femora and abdominal tergites VI–VIII with dense spinulose imbrications. Spiracles oval, closed, on abdominal segments II–VI, spiracular plates brown. Dorsal setae of body short and pointed, on light brown seta-bearing sclerites. Head with 10–25 dorsal setae between antennae and 15–20 dorsal setae between eyes; pronotum with 1 pair of spinal, 1 pair of pleural and 2 pairs of marginal setae; mesonotum with 19–30 setae; abdominal tergite I with 5–8 spino-pleural and 1 pair of marginal setae; abdominal tergite II with 4–9 spino-pleural and 1 pair of marginal setae; abdominal tergite III with 6–8 spino-pleural and 1 pair of marginal setae; abdominal tergites IV–V each with 5–8 spino-pleural and 1 pair of marginal setae; abdominal tergites VI–VII each with 4–6 spino-pleural and 1 pair of marginal setae; tergite VIII with 5–8 setae. Cephalic setae, marginal setae on abdominal tergite I and spinal setae on tergite VIII 0.22–0.33 times, 0.29–0.53 times and 0.58–0.80 times as long as widest diameter of antennal segment III, respectively.</p><p>Head (<xref ref-type="fig" rid="F2">Fig. 10</xref>): Front protuberant. Eyes compound. Antennae 5-segmented (<xref ref-type="fig" rid="F1">Figs. 2</xref>, <xref ref-type="fig" rid="F2">11</xref>), with dense spinulose imbrications on segments III–V; 0.32–0.35 times as long as body. Length in proportion of segments I–V: 15 : 12 : 100 : 45 : 19+7, respectively. Processus terminalis 0.24–0.48 times as long as base of the segment V. Setae on antennae <!--PageBreak-->sparse. Segments I–V each with 1–3, 2, 0, 0, 0+0 setae, respectively. Processus terminalis with 5 apical setae. Primary rhinaria small, round and ciliated. Segments III, IV and base of segment V each with 37–44, 16–21, 6–9 annular secondary rhinaria, respectively. Rostrum short, not reaching mid-coxae. Ultimate rostral segment blunt wedge-shaped (<xref ref-type="fig" rid="F1">Figs. 3</xref>, <xref ref-type="fig" rid="F2">12</xref>), 1.09–1.55 times as long as its basal width, 0.61–0.71 times as long as second hind tarsal segment; with 2 pairs of primary setae and 1 pair of accessory setae.
                    </p><p>Thorax: Legs normal. Trochanters and femora fused. Hind trochanter and femur 1.21–1.48 times as long as antennal segment III, hind tibia 0.28–0.31 times as long as body. Setae on legs dense, fine and pointed. Setae on hind tibia 0.68–0.92 times as long as its mid-diameter. First tarsal chaetotaxy: 3, 3, 3. Dorso-apical setae on second hind tarsal segments expanded at apices. Empodial setae pointed, exceeding tip of claws. Fore wings (<xref ref-type="fig" rid="F1">Figs. 4</xref>, <xref ref-type="fig" rid="F2">9</xref>) with pterostigma narrow and long, distal margin of pterostigma forming almost a straight line with the hind margin, media unbranched, not united with cubitus, and two cubitus veins fused at base; hind wings with 2 obliques.<!--PageBreak-->
                    </p><p>Abdomen: Siphunculi absent. Cauda, anal plate and genital plate with dense spinulose imbrications. Cauda knobbed, distinctly constricted at base (<xref ref-type="fig" rid="F1">Figs. 5</xref>, <xref ref-type="fig" rid="F2">13</xref>), 0.80–1.01 times as long as its basal width, with 12–19 setae. Anal plate bilobed (<xref ref-type="fig" rid="F1">Figs. 6</xref>, <xref ref-type="fig" rid="F2">14</xref>), each with 10–15 setae. Genital plate broad round (<xref ref-type="fig" rid="F1">Figs. 7</xref>, <xref ref-type="fig" rid="F2">15</xref>), with 39–52 setae. Two gonapophyses each with 3–9 short setae.
                    </p></sec></sec></tp:treatment-sec><tp:treatment-sec sec-type="Specimens examined"><title>Specimens examined.</title><p>Holotype: alate viviparous female, <bold>CHINA</bold>: Hunan (Jishou City, <named-content xmlns:xlink="http://www.w3.org/1999/xlink" content-type="dwc:verbatimCoordinates" xlink:type="simple">28°17'23"N, 109°43'11"E</named-content>, altitude 240 m), 21 Apr. 2010, No. Y8974–1-8, on <italic><tp:taxon-name>Distylium chinense</tp:taxon-name></italic>, coll. X. T. Li (NZMCAS). <italic>Paratypes</italic>: 1 fundatrix and 11 alate viviparous females, with the same collection data as holotype.
                    </p></tp:treatment-sec><tp:treatment-sec sec-type="Taxonomic notes"><title>Taxonomic notes.</title><p> The new species is similar to <italic><tp:taxon-name>Indonipponaphis fulvicola</tp:taxon-name></italic> Sorin, but differs from the latter as follows: Fundatrix: body larger, 2.036 mm long (the latter: <!--PageBreak-->about 1.250 mm long); first tarsal chaetotaxy: 2, 2, 2 (the latter: 3, 3, 2); siphunculi absent (the latter: present); cauda knobbed (the latter: round). Alatae from galls: base of antennal segment V with 6–9 secondary rhinaria (the latter: 11–14); abdomen with 5 pairs of spiracles (the latter: 4 pairs); first tarsal chaetotaxy: 3, 3, 3 (the latter: 3, 3, 2); media of fore wings unbranched (the latter: once branched); siphunculi absent (the latter: present); cauda knobbed (the latter: round).
                    </p></tp:treatment-sec><tp:treatment-sec sec-type="Host plant"><title>Host plant.</title><p><italic><tp:taxon-name>Distylium chinense</tp:taxon-name></italic>.
                    </p></tp:treatment-sec><tp:treatment-sec sec-type="Biology"><title>Biology.</title><p>The aphids live in galls on the upper side of leaves of <italic><tp:taxon-name>Distylium chinense</tp:taxon-name></italic>. In early March, small galls start to grow on young leaves, often rise from or near the midrib, spherical, pale green, sometimes with a pinkish tinge due to the dense soft hairs on the surface (<xref ref-type="fig" rid="F3">Fig. 16</xref>). Usually one leaf bears only one gall. After about 30 days, the galls when fully developed are large, long, saccate, approximately 3.2 cm in length and 1.1 cm in diameter (<xref ref-type="fig" rid="F3">Fig. 17</xref>). Later, they split at the tip, forming a flower-shaped opening (<xref ref-type="fig" rid="F3">Figs. 19, 20</xref>), through which large honeydew droplets coated with much wax are expelled (<xref ref-type="fig" rid="F3">Fig. 18</xref>). The galls are vase-shaped when mature (<xref ref-type="fig" rid="F3">Fig. 20</xref>). The alate viviparous females mature in the galls in late April and fly to an unknown secondary host.
                    </p><fig id="F2" position="float" orientation="portrait"><label>Figures 8–15.</label><caption><p><italic><tp:taxon-name>Asiphonipponaphis vasigalla</tp:taxon-name></italic> <bold>sp. n.</bold> Fundatrix <bold>8</bold> dorsal view of body. Alate viviparous female(emigrant from galls) <bold>9</bold> dorsal view of body <bold>10</bold> dorsal view of head <bold>11</bold> antenna <bold>12</bold> ultimate rostral segment <bold>13</bold> cauda <bold>14</bold> anal plate <bold>15</bold> genital plate. Scale bars = 0.10 mm.</p></caption><graphic xmlns:xlink="http://www.w3.org/1999/xlink" xlink:href="ZooKeys-111-001-g002.jpg" position="float" orientation="portrait" xlink:type="simple"/></fig><fig id="F3" position="float" orientation="portrait"><label>Figures 16–20.</label><caption><p>Galls of <italic><tp:taxon-name>Asiphonipponaphis vasigalla</tp:taxon-name></italic> <bold>sp. n.</bold> on <italic><tp:taxon-name>Distylium chinense</tp:taxon-name></italic> <bold>16</bold> small spherical gall on young leaf <bold>17</bold> large long saccate gall <bold>18</bold> large honeydew droplet coated with wax is being expelled through the opening <bold>19</bold> flower-shaped opening at the tip of gall <bold>20</bold> vase-shaped mature galls.</p></caption><graphic xmlns:xlink="http://www.w3.org/1999/xlink" xlink:href="ZooKeys-111-001-g003.jpg" position="float" orientation="portrait" xlink:type="simple"/></fig></tp:treatment-sec><tp:treatment-sec><!--Section generated to contain objects referenced in tp:taxon-treatment.--><fig id="F1" position="float" orientation="portrait"><label>Figures 1–7.</label><caption><p><italic><tp:taxon-name>Asiphonipponaphis vasigalla</tp:taxon-name></italic> <bold>sp. n.</bold> Fundatrix <bold>1</bold> antenna. Alate viviparous female(emigrant from galls) <bold>2</bold> antenna <bold>3</bold> ultimate rostral segment <bold>4</bold> fore wing <bold>5</bold> cauda <bold>6</bold> anal plate <bold>7</bold> genital plate. Scale bars = 0.10 mm.</p></caption><graphic xmlns:xlink="http://www.w3.org/1999/xlink" xlink:href="ZooKeys-111-001-g001.jpg" position="float" orientation="portrait" xlink:type="simple"/></fig><table-wrap position="float" orientation="portrait" id="T1"><label>Table 1.</label><caption><p>Biometric data of <italic><tp:taxon-name>Asiphonipponaphis vasigalla</tp:taxon-name></italic> sp. n. (in mm).</p></caption><table><tbody><tr><th rowspan="2" colspan="2">Parts(For abbreviations see Materials and methods)</th><th rowspan="2" colspan="1">Fundatrix (n=1)</th><th rowspan="1" colspan="3">Alate vivipara (n=10)</th></tr><tr><th rowspan="1" colspan="1">Mean</th><th rowspan="1" colspan="1">Range</th><th rowspan="1" colspan="1">Standard Deviation</th></tr><tr><td rowspan="20" colspan="1">Length (mm)</td><td rowspan="1" colspan="1">Body length</td><td rowspan="1" colspan="1">2.036</td><td rowspan="1" colspan="1">2.394</td><td rowspan="1" colspan="1">2.204–2.492</td><td rowspan="1" colspan="1">0.098</td></tr><tr><td rowspan="1" colspan="1">Body width</td><td rowspan="1" colspan="1">1.723</td><td rowspan="1" colspan="1">1.162</td><td rowspan="1" colspan="1">1.126–1.219</td><td rowspan="1" colspan="1">0.029</td></tr><tr><td rowspan="1" colspan="1">Ant.I</td><td rowspan="1" colspan="1">0.057</td><td rowspan="1" colspan="1">0.062</td><td rowspan="1" colspan="1">0.052–0.073</td><td rowspan="1" colspan="1">0.008</td></tr><tr><td rowspan="1" colspan="1">Ant.II</td><td rowspan="1" colspan="1">0.043</td><td rowspan="1" colspan="1">0.048</td><td rowspan="1" colspan="1">0.045–0.051</td><td rowspan="1" colspan="1">0.003</td></tr><tr><td rowspan="1" colspan="1">Ant.III</td><td rowspan="1" colspan="1">0.189</td><td rowspan="1" colspan="1">0.406</td><td rowspan="1" colspan="1">0.371–0.443</td><td rowspan="1" colspan="1">0.023</td></tr><tr><td rowspan="1" colspan="1">Ant.IV</td><td rowspan="1" colspan="1">/</td><td rowspan="1" colspan="1">0.183</td><td rowspan="1" colspan="1">0.156–0.203</td><td rowspan="1" colspan="1">0.015</td></tr><tr><td rowspan="1" colspan="1">Ant.Vb</td><td rowspan="1" colspan="1">/</td><td rowspan="1" colspan="1">0.076</td><td rowspan="1" colspan="1">0.065–0.085</td><td rowspan="1" colspan="1">0.007</td></tr><tr><td rowspan="1" colspan="1">PT</td><td rowspan="1" colspan="1">0.026</td><td rowspan="1" colspan="1">0.026</td><td rowspan="1" colspan="1">0.020–0.032</td><td rowspan="1" colspan="1">0.004</td></tr><tr><td rowspan="1" colspan="1">URS</td><td rowspan="1" colspan="1">0.063</td><td rowspan="1" colspan="1">0.068</td><td rowspan="1" colspan="1">0.065–0.071</td><td rowspan="1" colspan="1">0.003</td></tr><tr><td rowspan="1" colspan="1">Hind femur</td><td rowspan="1" colspan="1">0.342</td><td rowspan="1" colspan="1">0.532</td><td rowspan="1" colspan="1">0.516–0.548</td><td rowspan="1" colspan="1">0.009</td></tr><tr><td rowspan="1" colspan="1">Hind tibia</td><td rowspan="1" colspan="1">0.301</td><td rowspan="1" colspan="1">0.684</td><td rowspan="1" colspan="1">0.661–0.701</td><td rowspan="1" colspan="1">0.012</td></tr><tr><td rowspan="1" colspan="1">2HT</td><td rowspan="1" colspan="1">0.072</td><td rowspan="1" colspan="1">0.106</td><td rowspan="1" colspan="1">0.099–0.111</td><td rowspan="1" colspan="1">0.004</td></tr><tr><td rowspan="1" colspan="1">Cauda</td><td rowspan="1" colspan="1">0.025</td><td rowspan="1" colspan="1">0.048</td><td rowspan="1" colspan="1">0.043–0.050</td><td rowspan="1" colspan="1">0.002</td></tr><tr><td rowspan="1" colspan="1">BW Cauda</td><td rowspan="1" colspan="1">0.035</td><td rowspan="1" colspan="1">0.054</td><td rowspan="1" colspan="1">0.050–0.057</td><td rowspan="1" colspan="1">0.003</td></tr><tr><td rowspan="1" colspan="1">Ant.IIIWD</td><td rowspan="1" colspan="1">0.038</td><td rowspan="1" colspan="1">0.051</td><td rowspan="1" colspan="1">0.048–0.056</td><td rowspan="1" colspan="1">0.002</td></tr><tr><td rowspan="1" colspan="1">MW Hind tibia</td><td rowspan="1" colspan="1">0.035</td><td rowspan="1" colspan="1">0.039</td><td rowspan="1" colspan="1">0.035–0.042</td><td rowspan="1" colspan="1">0.002</td></tr><tr><td rowspan="1" colspan="1">Cephalic setae</td><td rowspan="1" colspan="1">0.026</td><td rowspan="1" colspan="1">0.013</td><td rowspan="1" colspan="1">0.012–0.017</td><td rowspan="1" colspan="1">0.002</td></tr><tr><td rowspan="1" colspan="1">Setae on Tergum I</td><td rowspan="1" colspan="1">0.023</td><td rowspan="1" colspan="1">0.022</td><td rowspan="1" colspan="1">0.015–0.027</td><td rowspan="1" colspan="1">0.004</td></tr><tr><td rowspan="1" colspan="1">Setae on Tergum VIII</td><td rowspan="1" colspan="1">0.038</td><td rowspan="1" colspan="1">0.037</td><td rowspan="1" colspan="1">0.032–0.041</td><td rowspan="1" colspan="1">0.003</td></tr><tr><td rowspan="1" colspan="1">Setae on Hind tibia</td><td rowspan="1" colspan="1">0.024</td><td rowspan="1" colspan="1">0.031</td><td rowspan="1" colspan="1">0.027–0.033</td><td rowspan="1" colspan="1">0.002</td></tr><tr><td rowspan="11" colspan="1">No. of setae on</td><td rowspan="1" colspan="1">Ant.I</td><td rowspan="1" colspan="1">2</td><td rowspan="1" colspan="1"/><td rowspan="1" colspan="1">1–3</td><td rowspan="1" colspan="1"/></tr><tr><td rowspan="1" colspan="1">Ant.II</td><td rowspan="1" colspan="1">2</td><td rowspan="1" colspan="1"/><td rowspan="1" colspan="1">2</td><td rowspan="1" colspan="1"/></tr><tr><td rowspan="1" colspan="1">Ant.III</td><td rowspan="1" colspan="1">0</td><td rowspan="1" colspan="1"/><td rowspan="1" colspan="1">0</td><td rowspan="1" colspan="1"/></tr><tr><td rowspan="1" colspan="1">Ant.IV</td><td rowspan="1" colspan="1">0</td><td rowspan="1" colspan="1"/><td rowspan="1" colspan="1">0</td><td rowspan="1" colspan="1"/></tr><tr><td rowspan="1" colspan="1">Ant.Vb</td><td rowspan="1" colspan="1">0</td><td rowspan="1" colspan="1"/><td rowspan="1" colspan="1">0</td><td rowspan="1" colspan="1"/></tr><tr><td rowspan="1" colspan="1">PT</td><td rowspan="1" colspan="1">0+4</td><td rowspan="1" colspan="1"/><td rowspan="1" colspan="1">0+5</td><td rowspan="1" colspan="1"/></tr><tr><td rowspan="1" colspan="1">URS</td><td rowspan="1" colspan="1">6</td><td rowspan="1" colspan="1"/><td rowspan="1" colspan="1">6</td><td rowspan="1" colspan="1"/></tr><tr><td rowspan="1" colspan="1">Tergum VIII</td><td rowspan="1" colspan="1">4</td><td rowspan="1" colspan="1"/><td rowspan="1" colspan="1">5–8</td><td rowspan="1" colspan="1"/></tr><tr><td rowspan="1" colspan="1">Cauda</td><td rowspan="1" colspan="1">9</td><td rowspan="1" colspan="1"/><td rowspan="1" colspan="1">12–19</td><td rowspan="1" colspan="1"/></tr><tr><td rowspan="1" colspan="1">Each lobe of AP</td><td rowspan="1" colspan="1">9–10</td><td rowspan="1" colspan="1"/><td rowspan="1" colspan="1">10–15</td><td rowspan="1" colspan="1"/></tr><tr><td rowspan="1" colspan="1">GP</td><td rowspan="1" colspan="1">13</td><td rowspan="1" colspan="1"/><td rowspan="1" colspan="1">39–52</td><td rowspan="1" colspan="1"/></tr><tr><td rowspan="11" colspan="1">Ratio (times)</td><td rowspan="1" colspan="1">Whole antenna / Body</td><td rowspan="1" colspan="1">0.14</td><td rowspan="1" colspan="1">0.33</td><td rowspan="1" colspan="1">0.32–0.35</td><td rowspan="1" colspan="1">0.009</td></tr><tr><td rowspan="1" colspan="1">Hind femur / Ant.III</td><td rowspan="1" colspan="1">/</td><td rowspan="1" colspan="1">1.32</td><td rowspan="1" colspan="1">1.21–1.48</td><td rowspan="1" colspan="1">0.084</td></tr><tr><td rowspan="1" colspan="1">Hind tibia / Body</td><td rowspan="1" colspan="1">0.15</td><td rowspan="1" colspan="1">0.29</td><td rowspan="1" colspan="1">0.28–0.31</td><td rowspan="1" colspan="1">0.012</td></tr><tr><td rowspan="1" colspan="1">PT / Ant.Vb</td><td rowspan="1" colspan="1">/</td><td rowspan="1" colspan="1">0.35</td><td rowspan="1" colspan="1">0.24–0.48</td><td rowspan="1" colspan="1">0.071</td></tr><tr><td rowspan="1" colspan="1">URS / BW URS</td><td rowspan="1" colspan="1">1.43</td><td rowspan="1" colspan="1">1.29</td><td rowspan="1" colspan="1">1.09–1.55</td><td rowspan="1" colspan="1">0.159</td></tr><tr><td rowspan="1" colspan="1">URS / 2HT</td><td rowspan="1" colspan="1">0.88</td><td rowspan="1" colspan="1">0.65</td><td rowspan="1" colspan="1">0.61–0.71</td><td rowspan="1" colspan="1">0.037</td></tr><tr><td rowspan="1" colspan="1">Cauda / BW Cauda</td><td rowspan="1" colspan="1">0.74</td><td rowspan="1" colspan="1">0.90</td><td rowspan="1" colspan="1">0.80–1.01</td><td rowspan="1" colspan="1">0.071</td></tr><tr><td rowspan="1" colspan="1">Cephalic setae / Ant.IIIWD</td><td rowspan="1" colspan="1">0.68</td><td rowspan="1" colspan="1">0.26</td><td rowspan="1" colspan="1">0.22–0.33</td><td rowspan="1" colspan="1">0.032</td></tr><tr><td rowspan="1" colspan="1">Setae on Tergum I / Ant.IIIWD</td><td rowspan="1" colspan="1">0.61</td><td rowspan="1" colspan="1">0.43</td><td rowspan="1" colspan="1">0.29–0.53</td><td rowspan="1" colspan="1">0.078</td></tr><tr><td rowspan="1" colspan="1">Setae on Tergum VIII / Ant.IIIWD</td><td rowspan="1" colspan="1">1.01</td><td rowspan="1" colspan="1">0.72</td><td rowspan="1" colspan="1">0.58–0.80</td><td rowspan="1" colspan="1">0.067</td></tr><tr><td rowspan="1" colspan="1">Setae on hind tibia / MW Hind tibia</td><td rowspan="1" colspan="1">0.68</td><td rowspan="1" colspan="1">0.79</td><td rowspan="1" colspan="1">0.68–0.92</td><td rowspan="1" colspan="1">0.081</td></tr></tbody></table></table-wrap></tp:treatment-sec></tp:taxon-treatment>
